# Supplementary material for: Neurofilaments as Biomarkers for Amyotrophic Lateral Sclerosis: A Systematic Review and Meta-Analysis
Source: PLoS One. 2016 Oct 12;11(10):e0164625. doi: 10.1371/journal.pone.0164625 (PMC5061412; doi:10.1371/journal.pone.0164625)
Supplement: S1 Dataset — (XLSX) [file pone.0164625.s001.xlsx]

## Sheet: Sheet1
Papers on Neurofilaments heavy chain in CSF
	Bretttschneider	Reijn	Kuhle	Steinacker	Ganesalingam	Ganesalingam	Boylan (Mayo 12 month cohort)	Goncalves	Lehnert (lab 1)	Lehnert (lab 2)	Lehnert (lab 3)	Lehnert (lab 4)	Lehnert (lab 5)	Lehnert (lab 6)	Weydt ( ULM cohort)	Weydt ( Umea cohort)	Steinacker
Technical
Method	ELISA	ELISA	electrochemiluminescence based immunoassay	Multi-array immuno essay	ELISA	ELISA	ELISA	ELISA	ELISA	ELISA	ELISA	ELISA	ELISA	ELISA	ELISA	ELISA	ELISA
Antibody	NFHSMI35	NFHp35	NFHSMI35	NFHSMI35	pNFH	pNFH	pNFH	pNFH	pNFH	pNFH	pNFH	pNFH	pNFH	pNFH	pNFH	pNFH	pNFH
publish year	2005	2009	2010	2011	2011	2013	2013	2014	2014	2014	2014	2014	2014	2014	2015	2015	2016
Control group 1 (healthy)
type of subjects	tension headache		tension type headache,lower back pain ,psychiatric disorders and miscellaneous disease.	tension headache without a structural,hemorrhagic or inflammatory lesion in MRI	healthy volunteers from community	benign headache, normal pressure hydrocephalus									first degree relatives of mutation carriers not carrying the mutation themselves	first degree relatives of mutation carriers not crrying the mutation themselves
number	33		73	40	36	100									19	19
gender (F/M)	19/14		45/28	20/20	23/13	UNK									9/10	9/10
age	56 (37-83) (median, range)		38.3(26.7-46.5)( median interquartile)	62 (21-71)( median, range)	46.8 ±15.6( mean±SD)	UNK									33.0(25.0-44.0)( median interquartile)	33.0(25.0-44.0)( median interquartile)
pNfH as reported	0.3 (0-1.8) ng/ml (median, range)		27.1(21.8-35.4)pg/ml( median interquartile)	15(3-66) pg/ml(median, range)	0.165 ng/ml (median)	394 pg/ml( median)									<187.5 pg/ml ( below the detection limit of the essay)	<187.5 pg/ml ( below the detection limit of the essay)
pNfH converted to ng/ml	0.3 (0-1.8) (median, range)		0.0271(0.0218-0.0354)( median interquartile)	0.015(0.003-0.066)(median, range)	0.165(median)	0.394( median)									<0.187 ( below the detection limit of the essay)	<0.187 ( below the detection limit of the essay)
Control group 2 (disease1)
type	Alzheimers	ALS mimics	multiple sclerosis	Parkinson disease	a range of neurological diseases	ALS mimics		chronic inflammatory demylinating neuropathy, hereditary demyelinating plyneuropathy diabetic neuropathy,probable brachial plexitis,undetermined neuropathies, myelitis , headache, normal pressure hydrocephalus,undetermined spinal cord lesion	demyelinating neuropathy, myelitis	non-organic headache,coital headache	headache ,stroke, migraine, aneurism	headache ,subacute neuropathy, hepatic encephalopathy,sensory TIA	parkinsonism,mild cognitive impairment,ischaeemic optic neuropathy,cerebrovascular disease	headache ,somatisation disorder ,hyperreflexia	asymptomatic ALS mutation carrier	asymptomatic ALS mutation carrier	MND mimics
number	73	15	95	20	25	20		17	5	5	5	5		5	12	12	85
gender (F/M)	44/29	UNK	57/38	10/10	12/13	UNK		7/10	2/3	2/3	2/3	2/3	3/2	3/2	12/0	12/0	19/66
age	73 (43-85)(median, range)	55.9 ±16.1( mean±SD)	46.0(34.4-55.6)( median interquartile)	69 (44-86)(median, range)	47.9 ±15.4( mean±SD)	UNK		56.1 ±16.0( mean±SD)	55.2 ±9.4( mean±SD)	49.0±10.6( mean±SD)	45.6 ±23.4( mean±SD)	50.8±16.7( mean±SD)	60.2 ±15.4( mean±SD)	46.6±3.2( mean±SD)	48.3(26.6.0-52.0)( median interquartile)	48.3(26.6.0-52.0)( median interquartile)	57 (21-86)(median, range)
pNfh as reported	0.14 (0-0.97) ng/ml (median, range)	338±220 ng/L( mean±SD)	46.2(36.2-61.0)pg/ml( median interquartile)	18(4-156) pg/ml(median, range)	0.2ng/ml (median)	266 pg/ml( median)		244 (63-645)pg/ml(median, range)	832±779 pg/ml (mean±SD)	287±249 pg/ml (mean±SD)	176±74 pg/ml (mean±SD)	238±281 pg/ml (mean±SD)	565±442 pg/ml (mean±SD)	146±44 pg/ml (mean±SD)	<187.5 pg/ml ( below the detection limit of the essay)	<187.5 pg/ml ( below the detection limit of the essay)	274(62-10000) pg/ml (median, range)
pNfH converted to ng/ml	0.14 (0-0.97)(median, range)	0.338 ±0.22( mean±SD)	0.0462(0.0362-0.061)( median interquartile)	0.018(0.004-0.156)(median, range)	0.2(median)	0.266( median)		0.244 (0.063-0.645)pg/ml(median, range)	0.832±0.779 (mean±SD)	0.287±0.249 (mean±SD)	0.176±0.074 (mean±SD)	0.238±0.281 (mean±SD)	0.565±0.442 (mean±SD)	0.146±0.044 (mean±SD)	<0.187 ( below the detection limit of the essay)	<0.187 ( below the detection limit of the essay)	0.274(0.062-10)(median, range)
Control group 3 (disease2)
type			MCI/AD			other neurodegnerative disease and inflammatory conditions											AD
number			20			20											28
gender (F/M)			12/8														17/11
age			71.3(64.0-77.3)( median interquartile)														69 (57-87)(median, range)
pNfh as reported			65.6(51.7-97.7)pg/ml( median interquartile)			279pg/ml( median)											276(169-689) pg/ml (median, range)
pNfH converted to ng/ml			0.0656(0.0517-0.0977)( median interquartile)			0.279( median)											0.276(0.169-0.689)(median, range)
Control group 4 (disease3)
type			GBS														PD
number			20														26
gender (F/M)			10/10														7/19
age			59.6(39.1-71.7)( median interquartile)														73 (42-83)(median, range)
pNfh as reported			91.0(45.0-166.7))pg/ml( median interquartile)														499(79-1228) pg/ml (median, range)
pNfH converted to ng/ml			0.091(0.045-0.1667))( median interquartile)														0.499(0.079-1.228) (median, range)
Control group 5 (disease4)
type			SAH( subarachnoid hemorrhage)														polyneuropathies
number			20														33
gender			11/9														13/20
age			54.5(48.5-68.8)( median interquartile)														69(21- 83)(median, range)
pNfh as reported			345.0(111.8-616.7))pg/ml( median interquartile)														385(86-37620) pg/ml (median, range)
pNfH converted to ng/ml			0.345(0.1118-0.6167)( median interquartile)														0.385(0.086-37.62)(median, range)
Control group 6 (disease5)
type																	Facial Palsy
number																	30
gender																	10/20
age																	43(18- 86)(median, range)
pNfh as reported																	237(62-919) pg/ml (median, range)
pNfH converted to ng/ml																	0.237(0.062-0.919) (median, range)
ALS
number	69	29	50	68	45	150	20	29	5	5	5	5	5	5	19	45	222
gender (F/M)	22/47	UNK	15/35	30/38	13/32	73/77	4/16	6/23	0/5	2/3	2/3	3/2	3/2	2/3	6/13	17/28	81/141
age	59 (24-83)(median, range)	60.6±12.8( mean±SD)	63.2(54.5-70.6)( median interquartile)	65(33-34)(median, range)	55.0 ±13.4( mean±SD)	64(mean)	58(52-63)( median interquartile)	54.7±11.2( mean±SD)	51.2±13.7( mean± SD)	54.2±5.2( mean± SD)	56.4±6.8( mean± SD)	70.4±8.1( mean± SD)	57.2±11.3( mean± SD)	45.6±2.1( mean± SD)	54.5(49.8-68.7)( median interquartile)	62.1(51.7-66.0)( median interquartile)	63(30- 85)(median, range)
pNfH as reported	1.7 (0-7.9)ng/ml (median, range)	781±424 ng/L( mean±SD)	160.1(117.3-236.9)pg/ml( median interquartile)	67(14-397)pg/ml(median, range)	1.77 ng/ml(median)	2787 pg/ml(median)	4.38 (2.76-7.41)ng/ml (median, interquartile)	2272(898-4081)pg/ml(median, range)	3503±1601 pg/ml ( mean± SD)	5130±4603 pg/ml ( mean± SD)	4876±7043 pg/ml ( mean± SD)	1372±1248 pg/ml ( mean± SD)	1972±748 pg/ml ( mean± SD)	3288±3866 pg/ml ( mean± SD)	3740 (1056-5487)pg/ml ( median interquartile)	2502 (1314-3670)pg/ml ( median interquartile)	1825(62-19160) pg/ml (median, range)
pNfH converted to ng/ml	1.7 (0-7.9)(median, range)	0.781±0.424 ( mean±SD)	0.1601(0.1173-0.2369)( median interquartile)	0.067(0.014-0.397)(median, range)	1.77(median)	2.787(median)	4.38 (2.76-7.41)(median, interquartile)	2.272(0.898-4.081)(median, range)	3.503±1.601( mean± SD)	5.13±4.603( mean± SD)	4.876±7.043( mean± SD)	1.372±1.248( mean± SD)	1.972±0.748( mean± SD)	3.288±3.866( mean± SD)	3.74(1.056-5.487)( median interquartile)	2.502 (1.314-3.670) ( median interquartile)	1.825(0.062-19.160) pg/ml (median, range)
versus disease control P value	P< 0.001	P=0.001	P<0.0001	P<0.05	P<0.05	P<0.05			P=0.01	P=0.016	P=0.008	P=0.036	P=0.032	P=0.016	P<0.001	P<0.001	P<0.001
versus healthy control P value	P< 0.001		P<0.0001	P<0.05	P<0.05	P<0.05		P<0.0001							P<0.001	P<0.001	P<0.001
ALS subgroup
type	UMN dominant			fast progression
number	27			34
gender (F/M)	11/16			16/18
age	62 (24-71)(median, range)			67(33-84)(median, range)
pNfH as reported	2.3 (0.2-7.9)ng/ml ( median, range)			108(27-397)pg/ml(median, range)
pNfH converted to ng/ml	2.3 (0.2-7.9)(median, range)			0.108(0.027-0.397)(median, range)
versus other subgroup P value	P=0.02 ( with LMN dominant)			P=0.01( with slow progression)
ALS subgroup
type	LMN dominant			slow progression
number	36			34
gender (F/M)	10/26			14/20
age	56 (26-83)(median, range)			63(39-74)(median, range)
pNfH as reported	1.2 (0-7.2)ng/ml ( median, range)			52(14-177)pg/ml(median, range)
pNfH converted to ng/ml	1.2 (0-7.2)(median, range)			0.052(0.014-0.177)(median, range)
