# Supplementary material for: Neurofilaments as Biomarkers for Amyotrophic Lateral Sclerosis: A Systematic Review and Meta-Analysis
Source: PLoS One. 2016 Oct 12;11(10):e0164625. doi: 10.1371/journal.pone.0164625 (PMC5061412; doi:10.1371/journal.pone.0164625)
Supplement: S2 Dataset — (XLSX) [file pone.0164625.s002.xlsx]

## Sheet: Sheet1
Papers on Neurofilaments light Chain in CSF
	Rosengren( the first study)	Rosengren ( the second study)	Zetterberg	Tortelli	Gaiottino	Tortelli	Steinacker	Lu (oxford cohort)	Weydt ( ULM cohort)	Weydt ( ULM cohort)
Technical
Method	ELISA	ELISA	ELISA	ELISA	ELISA	ELISA	ELISA	electrochemiluminescence immunoassay	ELISA	ELISA
Antibody	NFL	NFL	NFL	NFL	NFL	NFL	NFL	NFL	NFL	NFL
published year	1996	1996	2007	2012	2013	2014	2015	2015	2016	2016
Control group 1 (healthy)
type of subjects	neurological heathy volunteers	healthy volunteers	healthy people					healthy people	first degree relatives of mutation carriers not carrying the mutation themselves	first degree relatives of mutation carriers not carrying the mutation themselves
number	34	11	40					20	19	19
gender (F/M)		UNK	16/24					UNK	9/10	9/10
age	41-76(range)	29-77(range)	63(40-83)(median,range)					UNK	33.0(25.0-44.0)( median interquartile)	33.0(25.0-44.0)( median interquartile)
NFL as reported	138±31 ng/L(mean±SD)	128±6 ng/L(mean±SD)	175(<125-710) ng/L (median, range)					466.5(338.7-651.7)pg/ml (median, interquartile)	201.8(140.5-283.3) pg/ml ( median, interquartile)	201.8(140.5-283.3) pg/ml ( median, interquartile)
NFL converted to ng/ml	0.138±0.031(mean±SD)	0.128±0.06(mean±SD)	0.175(<0.125-0.71) (median, range)					0.4665(0.3387-0.6517)l (median, interquartile)	0.2018(0.1405-0.2833) ( median, interquartile)	0.2018(0.1405-0.2833) ( median, interquartile)
versus disease control		P<0.0001 with miscellaneous neurodegenerative disorders subgroup
Control group 2 (disease1)
type	AD	miscellaneous neurodegenerative disorders	headache, normal pressure hydrocephalus, multifocal motor neuropathy, spinobulbar muscular atrophy, Parkinson disease, non-ALS dementias, multiple sclerosis and cerebrovascular disease	CIDP	neurological disease patients without evidence of strctural CNS damage		MND mimics		asymptomatic ALS mutation carrier	asymptomatic ALS mutation carrier
number	11	24	206	25	68		85		12	12
gender (F/M)		UNK	98/108	5/20	41/27		19/66		12/0	12/0
age	54-73(range)	UNK	63(31-89)(median, range)	60.7±13.5(mean±SD)	38.3(27.5-46.4)(median,interquartile)		57 (21-86)(median, range)		48.3(26.6-52.0)( median interquartile)	48.3(26.6-52.0)( median interquartile)
NFL as reported	346±176 ng/L(mean±SD)	665±385 ng/L(mean±SD)	277(<125-15500) ng/L (median, range)	958(216-10000) ng/L( median, range)	324(282-372) pg/ml (median, interquartile)		865(168-10000) pg/ml (median, range)		195.7(93.2-298.8) pg/ml ( median, interquartile)	195.7(93.2-298.8) pg/ml ( median, interquartile)
NFL converted to ng/ml	0.346±0.176(mean±SD)	0.665±0.385(mean±SD)	0.277(<0.125-15.5) (median, range)	0.958(0.216-10) ( median, range)	0.324(0.282-0.372) (median, interquartile		0.865(0.168-10)(median, range)		0.1957(0.0932-0.2988)( median, interquartile)	0.1957(0.0932-0.2988)( median, interquartile)
NFL as reported				989(217-10000) ng/L( median, range) for male
NFL converted to ng/ml				0.989(0.217-10)(medianc range) for male
NFL as reported				856(249-2648) ng/L( median, range) for female
NFL converted to ng/ml				0.856(0.249-2.648)(medianc range) for female
NFL as reported				738(249-9646) ng/L( median, range) for age<=55
NFL converted to ng/ml				0.738(0.249-9.646)( median, range) for age<=55
NFL as reported				1064(217-10000) ng/L( median, range) for age>55
NFL converted to ng/ml				1.064(0.217-10)( median, range) for age>55
Control group 3 (disease2)
type				other neurological disease ( AD,mild cognitive impairment, spino-cerebellar ataxia,cortico basal degeneration, multi system atrophy)	AD		AD
number				21	20		28
gender (F/M)				10/11	13/7		17/11
age				62.0±12.7(mean±SD)	72.5(70.1-80.2)(median,interquartile)		69 (57-87)(median, range)
NFL as reported				1494(223-10000) ng/L( median, range)	1396(1139-1711) pg/ml (median, interquartile)		1510(625-9507) pg/ml (median, range)
NFL converted to ng/ml				1.494(0.223-10)( median, range)	1.396(1.139-1.711) (median, interquartile)		1.510(0.625-9.507)(median, range)
NFL as reported				1735(247-10000) ng/L( median, range) for male
NFL converted to ng/ml				1.735(0.247-10)(medianc range) for male
NFL as reported				1064(223-1981) ng/L( median, range) for female
NFL converted to ng/ml				1.064(0.223-1.981)(medianc range) for female
NFL as reported				1249(223-10000) ng/L( median, range) for age<=55
NFL converted to ng/ml				1.249(0.223-10)( median, range) for age<=55
NFL as reported				1384(751-6810) ng/L( median, range) for age>55
NFL converted to ng/ml				1.384(0.751-6.810)( median, range) for age>55
Control group 4 (disease3)
type					GBS		PD
number					20(19) one sample is not available		26
gender (F/M)					10/10		7/19
age					59.6(39.1-71.7)(median,interquartile)		73 (42-83)(median, range)
NFL as reported					1361(726-2554) pg/ml (median, interquartile)		1455(439-4811) pg/ml (median, range)
NFL converted to ng/ml					1.361(0.726-2.554) (median, interquartile)		1.455(0.439-4.811) (median, range)
Control group 5 (disease4)
type							polyneuropathies
number							33
gender							13/20
age							69(21- 83)(median, range)
NFL as reported							1034(277-24330) pg/ml (median, range)
NFL converted to ng/ml							1.034(0.277-24.33)(median, range)
Control group 6 (disease5)
type							Facial Palsy
number							30
gender							10/20
age							43(18- 86)(median, range)
NFL as reported							585(100-2676) pg/ml (median, range)
NFL converted to ng/ml							0.585(0.1-2.676) (median, range)
ALS
number	12		79	37	49(48) one CSF sample is not avaible	37	222	38	19	45
gender (F/M)			36/43	16/21	14/35	16/21	81/141	UNK	6/13	17/28
age	43-81(range)		64(33-87)(median, range)	56.07±9.4(mean±SD)	62.7(54.5-70.7)(median,interquartile)	55.2(36.5-73.9)(median, range)	63(30- 85)(median, range)	UNK	54.5(49.8-68.7)( median interquartile)	62.1(51.7-66.0)( median interquartile)
NFL as reported	1743±1661 ng/L(mean±SD)		2110(255-10800) ng/L (median, range)	5000(669-10000) ng/L (median, range)	5513(4151-7323) pg/ml (median, interquartile)	5000(670-10000) ng/L (median, range)	4990(100-38350) pg/ml (median, range)	7304(4376-11736)pg/ml (median, interquartile)	7388 (2654-13240)pg/ml ( median interquartile)	5374(3306-8107)pg/ml ( median interquartile)
NFL converted to ng/ml	1.743±1.661(mean±SD)		2.11(0.255-10.8)(median, range)	5(0.669-10)(median, range)	5.513(4.151-7.323) (median, interquartile)	5(0.67-10) (median, range)	4.99(0.10-38.35) pg/ml (median, range)	7.304(4.376-11.736) (median, interquartile)	7.388(2.654-13.24)( median interquartile)	5.374 (3.306-8.107) ( median interquartile)
versus disease control P value	P<0.0001		P<0.001	P<0.0001	P<0.0001		P<0.0001		P<0.001	P<0.001
versus healthy control P value	P<0.0001		P<0.001		P<0.0001		P<0.0001	P<0.0001	P<0.001	P<0.001
ALS subgroup
type	upper motor neuron		familial	male		high NFL
number	8		19	21		20
gender (F/M)			7/12			8/12
age			57(39-76)(median, range)			59.9(36.5-73.9)(median, range)
NFL as reported	2435±1633 ng/L(mean±SD)		1780(361-10800) ng/L (median, range)	5000(669-10000) ng/L (median, range)		8160(5000-10000) ng/L (median, range)
NFL converted to ng/ml	2.435±1.663(mean±SD)		1.780(0.361-10.800)(median, range)	5(0.669-10)(median, range)		8.16(5-10) (median, range)
versus other subgroup P value	P<0.05 with lower motor neuron subgroup		P=0.103 with sporadic subgroup
ALS subgroup
type	lower motor neuron		sporadic	female		low NFL
number	4		60	16		17
gender (F/M)			29/31			8/9
age			66(31-87)(median, range)			51.3(40.5-69.8)(median, range)
NFL as reported	360±237 ng/L(mean±SD)		2400(255-10600) ng/L (median, range)	4936(722-10000) ng/L (median, range)		2140(670-4870) ng/L (median, range)
NFL converted to ng/ml	0.36±0.237(mean±SD)		2.400(0.255-10.600)(median, range)	4.936(0.722-10)(median, range)		2.14(0.67-4.870) (median, range)
ALS subgroup
type			SOD1 mutation	<=55
number			15
gender (F/M)			7/8
age			56(33-76)(median, range)
NFL as reported			1290(291-3000) ng/L (median, range)	3803(669-10000) ng/L (median, range)
NFL converted to ng/ml			1.29(0.291-3)(median, range)	3.803(0.669-10)(median, range)
versus other subgroup P value			P<0.001 with SOD1 wild type subgroup
ALS subgroup
type			SOD1 wild type	>55
number			64
gender (F/M)			29/35
age			66(38-87)(median, range)
NFL as reported			1290(291-3000) ng/L (median, range)	5511(1326-10000) ng/L (median, range)
NFL converted to ng/ml			1.29(0.291-3)(median, range)	5.511(1.326-10)(median, range)
versus other subgroup P value
ALS subgroup
type				rapidly progression
number
gender (F/M)
age
NFL as reported				9285(989-10000) ng/L (median, range)
NFL converted to ng/ml				9.285(0.989-10) (median, range)
versus other subgroup P value				P<0.006 ( with slowly progression)
ALS subgroup
type				slowly progression
number
gender (F/M)
age
NFL as reported				2399(669-7753) ng/L (median, range)
NFL converted to ng/ml				2.399(0.669-10) (median, range)
versus other subgroup P value
