# Supplementary material for: Neurofilaments as Biomarkers for Amyotrophic Lateral Sclerosis: A Systematic Review and Meta-Analysis
Source: PLoS One. 2016 Oct 12;11(10):e0164625. doi: 10.1371/journal.pone.0164625 (PMC5061412; doi:10.1371/journal.pone.0164625)
Supplement: S3 Dataset — (XLSX) [file pone.0164625.s003.xlsx]

## Sheet: Sheet1
Papers on Neurofilaments heavy chain in the blood samples
	Boylan	Ganesalingam	Boylan( mayo cohort 12 month)	Boylan( mayo cohort 12 month)	Boylan(emory cohort)	Boylan( Mayo cohort 4 month)	Boylan ( combined cohort)		McCombe
Technical
Method	ELISA	ELISA	ELISA	ELISA	ELISA	ELISA	ELISA		ELISA
Antibody	pNFH	pNFH	pNFH	pNFH	pNFH	pNFH	pNFH		pNFH
what kind of blood sample	plasma	plasma	plasma	serum	plasma	plasma	Plasma		Serum
published year	2009	2011	2013	2013	2013	2013	2013		2015
Control group 1 (healthy)
type of subjects	healthy volunteer	healthy volunteers from community							healthy people
number	19	36							59
gender (F/M)	11/8	23/13							36/23
age	60(27-79)(median,range)	46.8 ±15.6( mean±SD)							48(21-95)(mean, range)
pNfH as reported	0.17(-0.02-0.6) ng/ml(median,range)	0.052 ng/ml (median)							0.38(0-1.025) ng/ml(median,range)
pNfH converted to ng/ml	0.17(-0.02-0.6) (median,range)	0.052 (median)							0.38(0-1.025)(median,range)
Control group 2 (disease1)
type		Multiple Sclerosis, Frontotemporal lobar degeneration without motor involvement, Alzheimer’s Disease, Parkinson’s Disease, Spinocerebellar Ataxia, Neoplasia cases, Inflammatory Conditions, infectious diseases
number		25
gender (F/M)		12/13
age		47.9 ±15.4( mean±SD)
pNfh as reported		0.067 ng/ml (median)
pNfH converted to ng/ml		0.067 (median)
ALS
number	19	45	20	20	23	20	62		98
gender (F/M)	8/11	13/32	4/16	4/16	7/16	8/12			43/55
age	59(45-78)(median,range)	55.0 ±13.4( mean±SD)	58(52-63)(median,interquartile)	58(52-63)(median,interquartile)	59(41-64)(median,interquartile)	58(50-67)(median,interquartile)			61(32-81)(mean, range)
pNfH as reported	0.53(0.17-2.22) ng/ml(median,range)	0.08 ng/ml (median)	0.91(0.27-3.14) ng/ml(median,interqurtile)	0.66(0.39-2.24) ng/ml(median,interqurtile)	0.39(0.22-0.73) ng/ml(median,interqurtile)	0.48(0.28-1.11) ng/ml(median,interqurtile)			0.6623(0.011-9.244) ng/ml(median,range)
pNfH converted to ng/ml	0.53(0.17-2.22) (median,range)	0.08 (median)	0.91(0.27-3.14)(median,interqurtile)	0.66(0.39-2.24)(median,interqurtile)	0.39(0.22-0.73) (median,interqurtile)	0.48(0.28-1.11)(median,interqurtile)			0.6623(0.011-9.244)(median,range)
versus disease control P value		P=0.33
versus healthy control P value	P<0.001	P=0.01							P<0.001
ALS subgroup
type	fast progression						Bulbar onset		survival <1500
number	9						24		54
gender (F/M)							UNK		UNK
age							UNK		UNK
pNfH as reported	0.90(0.28-2.22) ng/ml(median,range)						0.85(0.41-1.40) ng/ml (median, range)		0.8021(0.053-9.244) ng/ml(median,range)
pNfH converted to ng/ml	0.90(0.28-2.22)(median,range)						0.85(0.41-1.40) (median, range)		0.8021(0.053-9.244)(median,range)
versus other subgroup P value	P=0.10 with slow progression subgroup						P=0.055 with spinal onset subgroup		P<0.05
ALS subgroup
type	slow progression						Spinal onset		survival <1500
number	10						38		44
gender (F/M)							UNK		UNK
age							UNK		UNK
pNfH as reported	0.32(0.17-1.56) ng/ml(median,range)						0.34(0.26-0.97)ng/ml (median, range)		0.4653(0.011-6.050) ng/ml(median,range)
pNfH converted to ng/ml	0.32(0.17-1.56)(median,range)						0.34(0.26-0.97)(median, range)		0.4653(0.011-6.050)(median,range)
