# Supplementary material for: Neurofilaments as Biomarkers for Amyotrophic Lateral Sclerosis: A Systematic Review and Meta-Analysis
Source: PLoS One. 2016 Oct 12;11(10):e0164625. doi: 10.1371/journal.pone.0164625 (PMC5061412; doi:10.1371/journal.pone.0164625)
Supplement: S4 Dataset — (XLSX) [file pone.0164625.s004.xlsx]

## Sheet: Sheet1
Papers on Neurofilaments light chain in the blood samples
	Gaiottino	Lu ( oxford cohort)	Lu ( london cohort)	Weydt ( ULM cohort)	Weydt ( Umea cohort)
Technical
Method	highly sensitive elctrochemiluinescence based immunoassay	electrochemiluminescence immunoassay	electrochemiluminescence immunoassay	ELISA	ELISA
Antibody	NFL	NFL	NFL	NFL	NFL
what kind of blood sample	Serum	Serum	Plasma	Serum	Serum
published year	2013	2015	2015	2016	2016
Control group 1 (healthy)
type of subjects	healthy people	healthy people	healthy people	first degree relatives of mutation carriers not crrying the mutation themselves	first degree relatives of mutation carriers not crrying the mutation themselves
number	67	36	42	19	19
gender (F/M)	38/29	UNK	UNK	9/10	9/10
age	35.0(28.0-42.0)(median,interquartile)	UNK	UNK	33.0(25.0-44.0)( median interquartile)	33.0(25.0-44.0)( median interquartile)
NFL as reported	3.3(2.0-5.3) pg/ml (median, interquartile)	22(12-36.5)pg/ml (median, interquartile)	26.8(18.7-39.7)pg/ml (median, interquartile)	7.5(5.0-15.0) pg/ml ( median, interquartile)	7.5(5.0-15.0) pg/ml ( median, interquartile)
NFL converted to ng/ml	0.0033(0.002-0.0053)(median, interquartile)	0.022(0.012-0.0365)(median, interquartile)	0.0268(0.0187-0.0397)(median, interquartile)	0.0075(0.005-0.015) pg/ml ( median, interquartile)	0.0075(0.005-0.0015) pg/ml ( median, interquartile)
Control group 2 (disease1)
type	neurological disease patients without evidence of strctural CNS damage			asymptomatic ALS mutation carrier	asymptomatic ALS mutation carrier
number	68			12	12
gender (F/M)	41/27			12/0	12/0
age	38.3(27.5-46.4)(median,interquartile)			48.3(26.6.0-52.0)( median interquartile)	48.3(26.6.0-52.0)( median interquartile)
NFL as reported	4.4(2.4-8.1) pg/ml (median, interquartile)			9.8(5.9-11.0) pg/ml ( median, interquartile)	9.8(5.9-11.0) pg/ml ( median, interquartile)
NFL converted to ng/ml	0.0044(0.00244-0.0081) (median, interquartile			0.0098(0.0059-0.011) ( median, interquartile)	0.0098(0.0059-0.011) ( median, interquartile)
Control group 3 (disease2)
type	AD
number	20
gender (F/M)	13/7
age	72.5(70.1-80.2)(median,interquartile)
NFL as reported	30.8(22.6-41.9) pg/ml (median, interquartile)
NFL converted to ng/ml	0.00308(0.00226-0.00419) (median, interquartile)
Control group 4 (disease3)
type	GBS
number	20(19) one sample is not available
gender (F/M)	10/10
age	59.6(39.1-71.7)(median,interquartile)
NFL as reported	79.4(24.3-259.6) pg/ml (median, interquartile)
NFL converted to ng/ml	0.0794(0.0243-0.2596) (median, interquartile)
ALS
number	49(46) three serum samples are not avaible	64	103	19	45
gender (F/M)	14/35	UNK	UNK	6/13	17/28
age	62.7(54.5-70.7)(median,interquartile)	UNK	UNK	54.5(49.8-68.7)( median interquartile)	62.1(51.7-66.0)( median interquartile)
NFL as reported	95.4(57.9-157.0) pg/ml (median, interquartile)	90(54.5-151)pg/ml (median, interquartile)	95.9(54.4-158.4)pg/ml (median, interquartile)	85.1 (26.0-146.5)pg/ml ( median interquartile)	79.1 (45.4-145.1)pg/ml ( median interquartile)
NFL converted to ng/ml	0.0954(0.0579-0.157) (median, interquartile)	0.09(0.0545-0.151)(median, interquartile)	0.0959(0.0544-0.1584)(median, interquartile)	0.0851(0.026-0.1465)( median interquartile)	0.0791( 0.0454-0.1451) ( median interquartile)
versus disease control P value	P<0.0001			P<0.001	P<0.001
versus healthy control P value	P<0.0001	P<0.0001	P<0.0001	P<0.001	P<0.001
ALS subgroup
type
number
gender (F/M)
age
NFL as reported
NFL converted to ng/ml
ALS subgroup
type
number
gender (F/M)
age
NFL as reported
NFL converted to ng/ml
